# Supplementary material for: Does working capital management improve financial performance in China’s agri-food sector during COVID-19? A comparison with the 2008 financial crisis
Source: PLoS One. 2024 Apr 3;19(4):e0300217. doi: 10.1371/journal.pone.0300217 (PMC10990196; doi:10.1371/journal.pone.0300217)
Supplement: S1 Data — (XLS) [file pone.0300217.s001.xls]

## Sheet: Sheet1
ID	Year	ROA	CATA	CLTA	CCC	NWC	CRISIS	COVID	SIZE	LEV	GDP
702	2006	0.0276	0.486394	0.5215	63.445	-0.0351	0	0	20.8372	1.09	0.1272
702	2007	-0.1026	0.48817	0.582	49.9272	-0.0938	0	0	20.7314	1.4319	0.1423
702	2008	0.0234	0.388756	0.4727	23.2754	-0.084	1	0	20.5321	0.9486	0.0965
702	2009	0.0178	0.409758	0.4546	26.5521	-0.0449	1	0	20.5326	0.9154	0.094
702	2010	0.0116	0.501591	0.503	27.6827	-0.0014	0	0	20.6525	1.1166	0.1064
702	2011	0.0078	0.415942	0.4211	18.7091	-0.0051	0	0	20.5393	0.8165	0.0955
702	2012	0.0051	0.485422	0.4692	9.689	0.0162	0	0	20.6312	0.9862	0.0786
702	2013	-0.0345	0.38145	0.3643	7.3992	0.0171	0	0	20.4068	0.6508	0.0777
702	2014	0.0374	0.362826	0.2795	16.3149	0.0834	0	0	20.3825	0.4451	0.0743
702	2015	0.0072	0.3542	0.2355	27.7334	0.1187	0	0	20.2588	0.364	0.0704
702	2016	0.002	0.379745	0.259	26.8872	0.1208	0	0	20.2865	0.4015	0.0685
702	2017	0.021	0.424658	0.3061	38.3047	0.1186	0	0	20.3751	0.4898	0.0695
702	2018	0.0734	0.456244	0.2534	28.8317	0.2029	0	0	20.3937	0.3761	0.0675
702	2019	0.0226	0.384612	0.1573	25.8993	0.2273	0	0	20.3357	0.2146	0.0595
702	2020	0.0358	0.460783	0.315	102.266	0.1458	0	1	20.6456	0.4882	0.0224
702	2021	-0.3691	0.388163	0.5786	40.8332	-0.1904	0	1	20.6191	2.2372	0.0811
876	2006	0.0671	0.345906	0.3157	55.7887	0.0302	0	0	22.2148	0.6526	0.1272
876	2007	0.0555	0.244206	0.4652	46.5855	-0.221	0	0	22.6514	0.9941	0.1423
876	2008	0.0411	0.212437	0.477	26.6462	-0.2645	1	0	22.6728	0.9982	0.0965
876	2009	0.0628	0.197147	0.2122	32.2956	-0.015	1	0	22.8582	0.8286	0.094
876	2010	0.1901	0.203936	0.244	5.0656	-0.0401	0	0	23	0.8645	0.1064
876	2011	0.1542	0.388053	0.3626	21.6516	0.0255	0	0	23.8001	0.7536	0.0955
876	2012	0.0888	0.351556	0.3727	14.3193	-0.0211	0	0	23.93	0.7049	0.0786
876	2013	0.0844	0.366375	0.4149	16.4966	-0.0485	0	0	24.1088	0.7616	0.0777
876	2014	0.0782	0.32359	0.3083	15.1994	0.0152	0	0	24.2319	0.5259	0.0743
876	2015	0.084	0.2812	0.2863	11.1178	-0.0051	0	0	24.2848	0.4591	0.0704
876	2016	0.0838	0.245472	0.2342	16.0973	0.0113	0	0	24.3445	0.4633	0.0685
876	2017	0.0691	0.260687	0.3129	16.3424	-0.0522	0	0	24.4716	0.6181	0.0695
876	2018	0.0568	0.283469	0.3851	14.2507	-0.1016	0	0	24.5933	0.7539	0.0675
876	2019	0.0962	0.267505	0.4079	29.0638	-0.1404	0	0	24.8855	0.9669	0.0595
876	2020	0.0534	0.265469	0.2916	36.7226	-0.0262	0	1	25.4187	1.1305	0.0224
876	2021	-0.0716	0.262331	0.2792	25.4965	-0.0168	0	1	25.6116	1.8558	0.0811
895	2006	0.1474	0.482681	0.301	15.1645	0.1816	0	0	22.0282	0.438	0.1272
895	2007	0.1639	0.518626	0.3172	11.1483	0.2015	0	0	22.1156	0.4718	0.1423
895	2008	0.1835	0.541824	0.3171	8.726	0.2247	1	0	22.2176	0.4719	0.0965
895	2009	0.1922	0.596519	0.3509	12.8115	0.2456	1	0	22.473	0.5478	0.094
895	2010	0.2119	0.601433	0.3544	8.7906	0.247	0	0	22.6267	0.557	0.1064
895	2011	0.0821	0.624754	0.439	10.6577	0.1858	0	0	22.7824	0.8081	0.0955
895	2012	0.1838	0.434149	0.2328	10.5153	0.2013	0	0	23.5384	0.3299	0.0786
895	2013	0.2061	0.453663	0.237	18.3346	0.2167	0	0	23.7062	0.3161	0.0777
895	2014	0.1918	0.388073	0.2534	10.3366	0.1347	0	0	23.8135	0.3436	0.0743
895	2015	0.193	0.389599	0.2237	6.6957	0.1659	0	0	23.8537	0.2939	0.0704
895	2016	0.2136	0.329762	0.2893	8.6014	0.0405	0	0	23.7844	0.417	0.0685
895	2017	0.1954	0.416523	0.3208	8.5586	0.0957	0	0	23.8626	0.4928	0.0695
895	2018	0.2272	0.435897	0.3638	23.0329	0.0721	0	0	23.83	0.5964	0.0675
895	2019	0.1979	0.568521	0.3941	48.3607	0.1744	0	0	24.0778	0.673	0.0595
895	2020	0.1835	0.633757	0.288	25.464	0.3458	0	1	24.2701	0.438	0.0224
895	2021	0.1437	0.510262	0.2936	25.3062	0.2167	0	1	24.249	0.4677	0.0811
911	2006	0.0511	0.296455	0.5436	20.3351	-0.2472	0	0	21.8922	1.5437	0.1272
911	2007	0.0357	0.35069	0.5764	23.3086	-0.2257	0	0	22.0145	1.4402	0.1423
911	2008	0.0091	0.332458	0.6488	36.6456	-0.3164	1	0	22.1379	1.9147	0.0965
911	2009	0.0338	0.316638	0.5247	4.7544	-0.2081	1	0	22.0873	1.5668	0.094
911	2010	0.0398	0.369562	0.6117	51.635	-0.2422	0	0	22.1848	1.6823	0.1064
911	2011	0.0096	0.436769	0.6639	34.8759	-0.2272	0	0	22.2733	2.0343	0.0955
911	2012	-0.0563	0.557315	0.6574	61.064	-0.1001	0	0	22.4927	3.9195	0.0786
911	2013	0.0118	0.721626	0.5692	17.8049	0.1525	0	0	22.4777	2.911	0.0777
911	2014	-0.0609	0.637438	0.531	29.3596	0.1065	0	0	22.2289	2.7685	0.0743
911	2015	0.0093	0.533404	0.5789	30.2689	-0.0455	0	0	22.4611	2.4353	0.0704
911	2016	0.0029	0.548933	0.5921	58.9736	-0.0432	0	0	22.6274	3.1579	0.0685
911	2017	-0.0268	0.571623	0.5561	173.706	0.0155	0	0	22.7232	4.2193	0.0695
911	2018	-0.2377	0.45678	0.7629	49.341	-0.3061	0	0	22.4839	173.618	0.0675
911	2019	0.0034	0.462224	0.8623	32.6402	-0.4001	0	0	22.3989	35.4567	0.0595
911	2020	0.0121	0.481775	0.8227	50.29	-0.3409	0	1	22.4854	21.9569	0.0224
911	2021	-0.0088	0.451418	0.6825	11.6373	-0.2311	0	1	22.7161	10.3284	0.0811
2100	2006	0.0641	0.56436	0.1648	109.939	0.3996	0	0	20.1965	0.6913	0.1272
2100	2007	0.0745	0.523232	0.237	109.348	0.2863	0	0	20.2924	0.6628	0.1423
2100	2008	0.068	0.400626	0.2859	81.2279	0.1147	1	0	20.7613	0.6062	0.0965
2100	2009	0.0572	0.600945	0.5218	160.097	0.0792	1	0	21.2675	1.3317	0.094
2100	2010	0.0565	0.579514	0.3434	128.543	0.2361	0	0	21.3682	0.8216	0.1064
2100	2011	0.0334	0.54422	0.3914	92.6612	0.1528	0	0	21.5564	1.0357	0.0955
2100	2012	0.0412	0.510859	0.4268	71.627	0.0841	0	0	21.6503	1.0402	0.0786
2100	2013	0.0573	0.495568	0.3542	80.4281	0.1414	0	0	21.7798	0.6718	0.0777
2100	2014	0.067	0.495055	0.3364	68.7267	0.1586	0	0	21.8256	0.6102	0.0743
2100	2015	0.0643	0.542875	0.3334	79.8403	0.2095	0	0	22.0597	0.5954	0.0704
2100	2016	0.0868	0.565831	0.3689	93.9192	0.1969	0	0	22.2253	0.6607	0.0685
2100	2017	0.0688	0.6088	0.3002	92.2903	0.3086	0	0	22.4936	0.9223	0.0695
2100	2018	0.0354	0.688428	0.4168	218.617	0.2716	0	0	22.8644	1.5951	0.0675
2100	2019	0.0531	0.600156	0.3856	202.595	0.2146	0	0	23.1351	1.1597	0.0595
2100	2020	0.1135	0.680061	0.4687	261.294	0.2114	0	1	23.4788	1.2903	0.0224
2100	2021	-0.0395	0.617855	0.4048	130.516	0.2131	0	1	23.5673	1.2079	0.0811
600127	2006	0.0048	0.462215	0.4726	259.304	-0.0104	0	0	21.1805	1.0283	0.1272
600127	2007	0.0081	0.469906	0.5192	228.649	-0.0493	0	0	21.2242	1.1033	0.1423
600127	2008	-0.1373	0.489789	0.5954	165.655	-0.1056	1	0	21.1182	1.555	0.0965
600127	2009	0.0034	0.493012	0.5663	179.764	-0.0733	1	0	21.1842	1.7664	0.094
600127	2010	0.0045	0.459862	0.537	127.203	-0.0771	0	0	21.1155	1.5771	0.1064
600127	2011	-0.0509	0.486799	0.5394	99.1703	-0.0526	0	0	21.0535	1.8063	0.0955
600127	2012	0.0051	0.511941	0.5231	119.875	-0.0111	0	0	21.0263	1.6934	0.0786
600127	2013	0.009	0.532491	0.3108	68.1494	0.2217	0	0	21.068	0.5584	0.0777
600127	2014	0.0095	0.486953	0.2871	79.376	0.1998	0	0	21.0382	0.4913	0.0743
600127	2015	-0.1145	0.525178	0.4595	63.1038	0.0657	0	0	21.1319	1.0093	0.0704
600127	2016	0.0051	0.566394	0.5316	102.896	0.0348	0	0	21.3187	1.3079	0.0685
600127	2017	0.0051	0.55229	0.5377	93.4334	0.0146	0	0	21.4358	1.5622	0.0695
600127	2018	-0.0248	0.565437	0.5779	97.3786	-0.0125	0	0	21.5082	1.8375	0.0675
600127	2019	0.0049	0.594699	0.5525	69.8017	0.0422	0	0	21.3739	1.4395	0.0595
600127	2020	0.0093	0.686176	0.6392	66.5109	0.047	0	1	21.6183	2.0273	0.0224
600127	2021	-0.0181	0.664051	0.6022	55.6318	0.0618	0	1	21.477	1.7442	0.0811
600191	2006	0.0067	0.402825	0.301	252.614	0.1018	0	0	21.4306	0.4423	0.1272
600191	2007	0.0115	0.253744	0.1378	214.388	0.116	0	0	22.0034	0.354	0.1423
600191	2008	-0.0619	0.273931	0.2164	286.471	0.0576	1	0	21.584	0.3843	0.0965
600191	2009	0.0196	0.208356	0.0928	263.552	0.1156	1	0	21.6862	0.28	0.094
600191	2010	-0.0298	0.198694	0.119	329.971	0.0797	0	0	21.6264	0.317	0.1064
600191	2011	0.0172	0.270666	0.1441	59.4676	0.1266	0	0	21.5175	0.2661	0.0955
600191	2012	0.0026	0.264706	0.1101	56.2602	0.1546	0	0	21.4224	0.1962	0.0786
600191	2013	0.003	0.207163	0.0957	97.4546	0.1115	0	0	21.5528	0.3711	0.0777
600191	2014	0.0049	0.282068	0.1806	33.5669	0.1014	0	0	21.6975	0.3771	0.0743
600191	2015	0.0579	0.153132	0.0912	256.242	0.0619	0	0	21.6589	0.2002	0.0704
600191	2016	0.0041	0.114114	0.0833	249.669	0.0308	0	0	21.5947	0.1826	0.0685
600191	2017	0.005	0.091983	0.0716	22.8377	0.0204	0	0	21.5976	0.1649	0.0695
600191	2018	-0.0551	0.128442	0.0729	53.6367	0.0556	0	0	21.4734	0.1576	0.0675
600191	2019	0.0118	0.105621	0.0084	14.4675	0.0972	0	0	21.4275	0.0715	0.0595
600191	2020	-0.0701	0.047689	0.0049	14.766	0.0428	0	1	21.3034	0.0592	0.0224
600191	2021	0.0057	0.068219	0.0064	6.0865	0.0618	0	1	21.2863	0.0489	0.0811
600737	2006	0.032	0.407964	0.7163	283.949	-0.3084	0	0	21.8943	2.7848	0.1272
600737	2007	0.052	0.432919	0.6808	249.155	-0.2479	0	0	22.2794	2.559	0.1423
600737	2008	0.0524	0.482485	0.4842	261.298	-0.0017	1	0	22.5291	1.0645	0.0965
600737	2009	0.0402	0.452352	0.5464	376.773	-0.0941	1	0	22.6711	1.287	0.094
600737	2010	-0.0072	0.517037	0.6499	412.449	-0.1329	0	0	22.7997	1.9547	0.1064
600737	2011	0.0028	0.525921	0.679	265.214	-0.1531	0	0	22.9428	2.2226	0.0955
600737	2012	-0.0812	0.468226	0.7697	225.09	-0.3015	0	0	22.9506	3.5442	0.0786
600737	2013	0.0058	0.503762	0.4607	76.4691	0.0431	0	0	23.1843	0.935	0.0777
600737	2014	0.0018	0.614241	0.5706	176.898	0.0436	0	0	23.3898	1.4084	0.0743
600737	2015	0.0047	0.62885	0.5795	166.832	0.0494	0	0	23.4109	1.4632	0.0704
600737	2016	0.0269	0.657366	0.5608	195.115	0.0966	0	0	23.6667	1.7992	0.0685
600737	2017	0.0441	0.62621	0.5006	95.7174	0.1256	0	0	23.5625	1.34	0.0695
600737	2018	0.0358	0.609535	0.496	87.6659	0.1136	0	0	23.4676	1.0623	0.0675
600737	2019	0.0379	0.648477	0.4793	104.992	0.1692	0	0	23.5036	0.9675	0.0595
600737	2020	0.0318	0.640598	0.3968	110.572	0.2438	0	1	23.587	0.9101	0.0224
600737	2021	0.0286	0.669867	0.374	96.3916	0.2959	0	1	23.6539	0.8404	0.0811
